# Supplementary material for: Systemic Therapy in Advanced Nodular Melanoma versus Superficial Spreading Melanoma: A Nation-Wide Study of the Dutch Melanoma Treatment Registry
Source: Cancers (Basel). 2022 Nov 19;14(22):5694. doi: 10.3390/cancers14225694 (PMC9688066; doi:10.3390/cancers14225694)
Supplement: Supplementary file 1 [file cancers-14-05694-s001.zip]

Archive with 1 entries (1 files):
- cancers-2007889-supplementary.pdf
